# Supplementary material for: Optimal Reference Gene Selection and Potential Target Gene Identification During Xanthomonas phaseoli pv. dieffenbachiae–Anthurium andreanum Infection
Source: Methods Protoc. 2025 Jul 4;8(4):72. doi: 10.3390/mps8040072 (PMC12286264; doi:10.3390/mps8040072)
Supplement: Supplementary file 1 [file mps-08-00072-s001.zip]

Archive with 4 entries (4 files):
- Figure S1.tif
- Figure S2.tif
- Figure S3.tif
- Table S1-S2.pdf
